# Supplementary material for: Improved transformation efficiency in Mycoplasma hominis enables disruption of the MIB–MIP system targeting human immunoglobulins
Source: Microbiol Spectr. 2023 Sep 22;11(5):e01873-23. doi: 10.1128/spectrum.01873-23 (PMC10581049; doi:10.1128/spectrum.01873-23)
Supplement: Table S1 — pMT85-Tet derived plasmids and primers. [file spectrum.01873-23-s0003.xlsx]

## Sheet: Feuil1
Supplementary table 1. pMT85-Tet-derived plasmids and primers
Plasmids	Common modules	Specific modules
pMT85-Tet	ColE1 origin, transposase (From Staphylococcus aureus), left-IR, right-IR	Tetracycline resistance gene (tet(M)) under the control of spiroplasma-derived spiralin promoter.
pMT85-PS-tetMMho		Tetracycline resistance gene of a clinical Mho isolate (tet(M)) under the control of Spiroplasma-derived spiralin gene promoter.
pMT85-PAD-tetMMho		Tetracycline resistance gene of a clinical Mho isolate (tet(M)) under the control of M. hominis-derived arginine deiminase gene regulatory region (RR).
pMT85-PtufA-tetMMho		Tetracycline resistance gene of a clinical Mho isolate (tet(M)) under the control of M. hominis-derived elongation factor gene RR.
pMT85 SynMyco tetMMho		Tetracycline resistance gene of a clinical Mho isolate (tet(M)) under the control of the synthetic SynMyco RR.
Modules of the pMT85-Tet plasmid and the generated plasmids
Modules		Sequence
Transposase (from Staphylococcus aureus)		ATGACCCAAGTACATTTTACACTGAAAAGCGAAGAGATTCAAAGCATTATTGAATATTCTGTAAAGGATGACGTTTCTAAAAATATTTTAACAACGGTATTTAATCAACTAATGGAAAATCAACGAACAGAATATATTCAAGCAAAAGAATATGAACGAACAGAAAACCGACAAAGTCAACGAAATGGCTATTATGAGCGCAGCTTTACGACACGTGTAGGCACGCTAGAATTAAAAGTACCCAGAACACGTGATGGCCATTTTTCACCCACAGTGTTTGAACGTTATCAACGAAACGAAAAAGCCCTCATGGCTTCAATGTTGGAAATGTATGTATCAGGCGTTTCAACTCGTAAAGTATCAAAAATTGTGGAAGAACTTTGTGGTAAATCCGTCTCT…
Tetracycline resistance gene (from Mycoplasma hominis) (tet(M)Mho)		ATGAAAATTATTAATATTGGAGTTTTAGCTCATGTTGATGCAGGAAAAACTACCTTAACAGAAAGCTTATTATATAACAGTGGAGCGATTACAGAATTAGGAAGCGTGGACAAAGGTACAACGAGGACGGATAATACGCTTTTAGAACGTCAGAGAGGAATTACAATTCAGACAGGAATAACCTCTTTTCAGTGGGAAAATACGAAGGTGAACATCATAGACACGCCAGGACATATGGATTTCTTAGCAGAAGTATATCGTTCATTATCAGTTTTAGATGGGGCAATTCTACTGATTTCTGCAAAAGATGGCGTACAAGCACAAACTCGTATATTATTTCATGCACTTAGGAAAATGGGGATTCCCACAATCTTTTTTATCAATAAGATTGACCAAAAT…
Tetracycline resistance gene (from Enterococcus faecalis) (tet(M))		ATGAAAATTATTAATATTGGAGTTTTAGCTCATGTTGATGCAGGAAAAACTACCTTAACAGAAAGCTTATTATATAACAGTGGAGCGATTACAGAATTAGGAAGCGTGGACAAAGGTACAACGAGGACGGATAATACGCTTTTAGAACGTCAGAGAGGAATTACAATTCAGACAGGAATAACCTCTTTTCAGTGGGAAAATACGAAGGTGAACATCATAGACACGCCAGGACATATGGATTTCTTAGCAGAAGTATATCGTTCATTATCAGTTTTAGATGGGGCAATTCTACTGATTTCTGCAAAAGATGGCGTACAAGCACAAACTCGTATATTATTTCATGCACTTAGGAAAATGGGGATTCCCACAATCTTTTTTATCAATAAGATTGACCAAAAT…
SynMyco RR		TTATAAGCCTCTCTACTGCAATTTATCTCAACTTTGATATAATTAAAGACATACGAAAGGATTTTAAT
spiralin gene promoter		GCAATTTATTTGGAAAATCTTTTTTTGTTTTTTTAAGAAATATTTATTGTTTTTTTTAAAAAATTATGTACAATTGCTACTATAAGGGAAAGAAAAAAAGAAAGATATAAATTGTATAAAGTAGGGTTAGAAGCAATTAATAATTATTATTAATGTTATTTTTCTCTTATATATTCAATGTAATTTTAATTACATTTGCTTTTAATAAAAACACTACTTAATAGAGAAAGGAAATATAAGATCCTTTGA
212 bp M. hominis arginine deiminase gene RR		TGCAGAATCTTTATATATTTTAACTTTTTTAACATTAGCCTGCACTAATTTTAAAATATGATGCATTTTATGCATAAAAAATGTTTTAAATTCTTTGCAAATTTATAAACAAAAAAATATAGTATAATTTATTACGTATAAATCATAATTAATGCAATAAAAGTGCATTTGTATTTATACGCTATAACATATATATTTGAAAGGAATAAAAA
573 bp M. hominis elongation factor gene RR		AAAAATAAAAATTTTGAAATTATTAAAAAAGTATGGTAAAATGTATTTCGCAATTTGAAAAAAGCGATCGTTAAATTGCTCAAATTGCCGCTTAAAAAAATAAATATTATAGTTATATAATATACTCTCGCTCTTTTCTTATATTTATAATAAACCCTTATTTATTTTATACACATATACATACAACCCTTATTTTTTATATTTCCTTAACTTAGAACTTGAAGTTCAACTTATTATTAAATTAAATAATCAAAAGCTTATATTGTTCGATTTTTAGCGAGAGTAATCTTATTTTAAAAAATATTTCTTTCAAAATAGTAAACAAAAATGTTTGCTATTTTTTAATATTTTTGTTTAAAATATATAAGTACATAAATATCACTATTTTATGGCCAAAAT…
ColE1		CCCGTAGAAAAGATCAAAGGATCTTCTTGAGATCCTTTTTTTCTGCGCGTAATCTGCTGCTTGCAAACAAAAAAACCACCGCTACCAGCGGTGGTTTGTTTGCCGGATCAAGAGCTACCAACTCTTTTTCCGAAGGTAACTGGCTTCAGCAGAGCGCAGATACCAAATACTGTTCTTCTAGTGTAGCCGTAGTTAGGCCACCACTTCAAGAACTCTGTAGCACCGCCTACATACCTCGCTCTGCTAATCCTGTTACCAGTGGCTGCTGCCAGTGGCGATAAGTCGTGTCTTACCGGGTTGGACTCAAGACGATAGTTACCGGATAAGGCGCAGCGGTCGGGCTGAACGGGGGGTTCGTGCACACAGCCCAGCTTGGAGCGAACGACCTACACCGAACTG…
Primers with overlapped ends for plasmid constructions (overlapping ends of the resulting amplicons are italicised; primer regions that hybridise to the DNA template are underlined)
n°	Primers	Sequence (5’-3’)
1	PMT85-PS-F	TGTTCAATAAAATAACTTAGTGTAATTTAAGTTGTTATAT
2	PMT85-PS-R	TTCATGTGATTTTCCTCCATTCAAAGGATCTTATATTTCC
3	tetM-F	GGAAATATAAGATCCTTTGAATGGAGGAAAATCACATGAA
4	tetM-R	ATATAACAACTTAAATTACACTAAGTTATTTTATTGAACA
5	pMT85mod-AD-F	ATATTTGAAAGGAATAAAAAATGGAGGAAAATCACATGAA
6	pMT85mod-AD-R	AAATATATAAAGATTCTGCATTAATCTTTTTTTGTTTTTT
7	pAD-F	AAAAAACAAAAAAAGATTAATGCAGAATCTTTATATATTT
8	pAD-R	TTCATGTGATTTTCCTCCATTTTTTATTCCTTTCAAATAT
9	pMT85mod-tufA-F	TTTATTGAAAGGAAATTATTATGGAGGAAAATCACATGAA
10	pMT85mod-tufA-R	ATTTCAAAATTTTTATTTTTTTAATCTTTTTTTGTTTTTT
11	ptufA-F	AAAAAACAAAAAAAGATTAAAAAAATAAAAATTTTGAAAT
12	ptufA-R	TTCATGTGATTTTCCTCCATAATAATTTCCTTTCAATAAA
13	Q5SDM-SynMyco F	TGATATAATTAAAGACATACGAAAGGATTTTAATATGAAAATTATTAATATTGGAGTTTTAG
14	Q5SDM-SynMyco R	AAGTTGAGATAAATTGCAGTAGAGAGGCTTATAATTAATCTTTTTTTGTTTTTTCGTC
Details of plasmid construction
Plasmid generated	Primers used (see above)	Description
pMT85-PS-tetMMho	1, 2, 3, 4	pMT85-Tet plasmid was opened by PCR amplification using primers 1 and 2 (2.9 kb fragment), which have homology with the insert (italicised region). Amplicons were treated with DpnI to digest the DNA matrix. The tet(M) gene of the M. hominis 6227 clinical isolate was amplified using primers 3 and 4 (1.9 kb), which have homology with the vector (italicised region). Both fragments were assembled usi…
pMT85-PAD-tetMMho	5, 6, 7, 8	pMT85-PS-tetMMho plasmid was opened by PCR amplification using primers 5 and 6 (4.6 kb fragment), which have homology with the insert (italicised region). Amplicons were treated with DpnI to digest the DNA matrix. The native arginine deiminase gene RR of the M. hominis 6227 clinical isolate (insert) was amplified using primers 7 and 8 (252 pb), which have homology with the vector (italicised regi…
pMT85-PtufA-tetMMho	9, 10, 11, 12	pMT85-PS-tetMMho plasmid was opened by PCR amplification using primers 9 and 10 (4.6 kb fragment), which have homology with the insert (italicised region). The native tufA gene RR of the M. hominis 6227 clinical isolate (insert) was amplified using primers 11 and 12 (613 pb), which have homology to the vector (italicised region). Both fragments were assembled using the Gibson assembly method. Thi…
pMT85-SynMyco-tetMMho	13, 14	The sequence of the SynMyco RR were inserted instead of the spiralin promoter into the pMT85-PS-tetMMho plasmid using the Q5® Site-Directed Mutagenesis Kit and the primers 13 and 14. This plasmid, containing the tet(M) gene of a M. hominis clinical isolate and the synthetic SynMyco RR was checked by Sanger sequencing.
