# Supplementary material for: Improved transformation efficiency in Mycoplasma hominis enables disruption of the MIB–MIP system targeting human immunoglobulins
Source: Microbiol Spectr. 2023 Sep 22;11(5):e01873-23. doi: 10.1128/spectrum.01873-23 (PMC10581049; doi:10.1128/spectrum.01873-23)
Supplement: Table S2 — Transposon insertion locations in the M. hominis 132 genome of the 128 characterized transformants. [file spectrum.01873-23-s0004.xlsx]

## Sheet: Transposon insertion location
Supplementary Table 2
Transposon insertion locations (M312-related mnemonic and annotation from the MolliGen database)	Number of transformant per locus	Name of transformant	Plasmid used	Gene length (bp)	Strand	Transposon position in the gene (bp)	Putatively disruptive insertion ?	COG annotation	Homolog (species; mnemonic; % of identity)	Accession number of the homolog	Function or putative function
Mhom132_00010 Hypothetical protein	1	75-24	pMT85-SynMyco-tetMMho	5565	+	4227		ND	-	-	CDS of the ICE (Horizontal gene transfer) : CDS19
Mhom132_00040 Hypothetical protein	1	75-156	pMT85-SynMyco-tetMMho	870	+	853		ND	-	-	CDS of the ICE (Horizontal gene transfer) : CDS21
Mhom132_00080 Hypothetical protein	2	74-16	pMT85-SynMyco-tetMMho	1614	-	1217		ND	PG21; MHO_0530; 95% identity	WP_012855441.1	Lmp1 protein : expression of surface proteins, genetic variability
		73-81	pMT85-SynMyco-tetMMho			1403
Mhom132_00290 Hypothetical protein	1	73-84	pMT85-SynMyco-tetMMho	1473	-	844		ND	PG21; MHO_0310; 94% identity	WP_020002445.1	putative membrane nuclease, lipoprotein
Mhom132_00440 Hypothetical protein	2	74-197	pMT85-SynMyco-tetMMho	1809	-	732		V	Mycoplasma feriruminatoris G5847; D500_0402; 61% identity	UKS53950.1	defense mechanism; Multidrug and toxic compound extrusion
		75-194	pMT85-SynMyco-tetMMho			1211
Mhom132_00460 DNA methylase	1	75-206	pMT85-SynMyco-tetMMho	1200	+	402		L	PG21; MHO_0130; 95% identity	WP_269076319.1	replication, recombination and repair
Mhom132_00510 DNA Topoisomerase 1	1	75-83	pMT85-SynMyco-tetMMho	849	-	534		L	-	-	replication, recombination and repair
Mhom132_00740 Hypothetical protein	1	73-66	pMT85-SynMyco-tetMMho	303	-	163		K	Mycoplasma arthritidis 158L3-1; MARTH_orf786; 48% identity	WP_232032093.1	transcription; transcription termination factor
Mhom132_00770 Putative type-1 restriction enzyme specificity protein MPN_089	1	73-34	pMT85-SynMyco-tetMMho	1221	-	709		ND	PG21; MHO_3220; 72% identity	WP_012855598.1	restriction and modification system
Mhom132_00910 Putative dipeptidase	1	73-49	pMT85-SynMyco-tetMMho	1317	+	825		E	PG21; MHO_5090; 99% identity	WP_012855779.1	amino acid metabolism and transport
Mhom132_01030 Putative ABC transporter ATP-binding protein YxlF	1	74-89	pMT85-SynMyco-tetMMho	705	-	283		ND	PG21; MHO_4960; 99% identity	WP_020002508.1	energy transport
Mhom132_01040 Hypothetical protein	1	74-22	pMT85-SynMyco-tetMMho	1833	-	983		S	Mycoplasma agalactiae PG2; MAG4600; 37% identity	WP_011949629.1	putative ABC transporter, permease protein, membran protein
Mhom132_01070 Hypothetical protein	2	74-100	pMT85-SynMyco-tetMMho	2943	+	1518		ND	no homolog	-	unknown function
		75-209	pMT85-SynMyco-tetMMho			565
Mhom132_01090 Hypothetical protein	1	75-68	pMT85-SynMyco-tetMMho	1926	-	971		ND	PG21; MHO_4920; 95% identity	WP_041359663.1	putative Lmp related protein : expression of surface proteins, genetic variability
Mhom132_01130 Serine/threonine-protein kinase PrkC	1	75-12	pMT85-SynMyco-tetMMho	1017	-	929		KLT	PG21; MHO_4880; 99% identity	WP_012855760.1	replication, recombination and repair; transcription; signal transduction
Mhom132_01170 Hypothetical protein	14	73-37	pMT85-SynMyco-tetMMho	2205	+	390		ND	PG21; MHO_4840; 98% identity	WP_012855756.1	unknown function
		73-40	pMT85-SynMyco-tetMMho			390
		73-41	pMT85-SynMyco-tetMMho			390
		73-42	pMT85-SynMyco-tetMMho			390
		73-45	pMT85-SynMyco-tetMMho			390
		75-1	pMT85-ptufA-tetMMho			390
		75-3	pMT85-ptufA-tetMMho			390
		75-5	pMT85-SynMyco-tetMMho			390
		75-26	pMT85-SynMyco-tetMMho			390
		75-34	pMT85-SynMyco-tetMMho			390
		75-148	pMT85-SynMyco-tetMMho			390
		75-165	pMT85-SynMyco-tetMMho			390
		75-17	pMT85-SynMyco-tetMMho			390
		75-171	pMT85-SynMyco-tetMMho			390
Mhom132_01180 Hypothetical protein	1	75-119	pMT85-SynMyco-tetMMho	393	-	357		ND	PG21; MHO_4810; 41% identity	WP_012855755.1	unknown function
Mhom132_01280 Hypothetical protein	5	75-63	pMT85-SynMyco-tetMMho	299	-	60 pb upstream	ND	ND	Staphylococcus hominis; 34% identity	WP_199183707.1	putative DNA methyltransferase
		75-100	pMT85-SynMyco-tetMMho			60 pb upstream	ND
		75-104	pMT85-SynMyco-tetMMho			60 pb upstream	ND
		75-108	pMT85-SynMyco-tetMMho			60 pb upstream	ND
		75-123	pMT85-SynMyco-tetMMho			60 pb upstream	ND
Mhom132_01290 Uvr ABC system protein B-uvrB	1	73-52	pMT85-SynMyco-tetMMho	1971	-	310		L	PG21; MHO_4730; 99% identity	WP_012855747.1	replication, recombination and repair
Mhom132_01610 Hypothetical protein	2	74-32	pMT85-SynMyco-tetMMho	1665	-	793		E	Mycoplasma arthritidis 158L3-1; MARTH_orf634; 42% identity	WP_012498372.1	amino acid metabolism and transport; spermidine/putrescine ABC transporter
		74-222	pMT85-SynMyco-tetMMho			435
Mhom132_01620 GTPase Era	1	74-79	pMT85-SynMyco-tetMMho	885	-	813		S	PG21; MHO_4430; 99% identity	WP_012855717.1	unknown function
Mhom132_01770 LMP repeated region	1	73-85	pMT85-SynMyco-tetMMho	2007	+	583		ND	PG21; MHO_4280; 92% identity	WP_012855702.1	expression of surface proteins, genetic variability
Mhom132_01840 ATP dependent RecD like DNA helicase	1	75-67	pMT85-SynMyco-tetMMho	2244	-	1123		L	PG21; MHO_4200; 98% identity	WP_012855694.1	replication, recombination and repair
Mhom132_02010 Hypothetical protein	1	75-62	pMT85-SynMyco-tetMMho	906	+	257		ND	PG21; MHO_4050; 98% identity	WP_012855679.1	unknown function
Mhom132_02060 Hypothetical protein	1	74-103	pMT85-SynMyco-tetMMho	1656	-	1000		ND	PG21; MHO_4020; 99% identity	WP_012855676.1	unknown function
Mhom132_02090 16S rRNA	1	75-93	pMT85-SynMyco-tetMMho	1518	+	129		J	-	-	translation, including ribosome structure and biogenesis
Mhom132_02270 Putative ABC transporter binding protein	1	73-5	pMT85-Tet	1824	+	1286		V	PG21; MHO_3830; 99% identity	WP_012855657.1	defense mechanism
Mhom132_02310 Hypothetical protein	9	73-31	pMT85-SynMyco-tetMMho	2748	+	990		S	PG21; MHO_3800; 96% identity	WP_012855654.1	P120 ': variable surface-exposed membrane protein, antigenic variation
		73-35	pMT85-SynMyco-tetMMho			990
		73-78	pMT85-SynMyco-tetMMho			31 pb upstream	ND
		73-100	pMT85-SynMyco-tetMMho			31 pb upstream	ND
		74-113	pMT85-SynMyco-tetMMho			22 pb upstream	ND
		74-114	pMT85-SynMyco-tetMMho			28 pb upstream	ND
		74-115	pMT85-SynMyco-tetMMho			28 pb upstream	ND
		74-121	pMT85-SynMyco-tetMMho			28 pb upstream	ND
		75-107	pMT85-SynMyco-tetMMho			1340
Mhom132_02460 Chromosome partition protein Smc-2	3	74-61	pMT85-SynMyco-tetMMho	3240	+	2792		S	PG21; MHO_3660; 85% identity	WP_012855640.1	P120 lipoprotein : variable surface-exposed membrane protein, antigenic variation
		74-208	pMT85-SynMyco-tetMMho			2792
		75-8	pMT85-SynMyco-tetMMho			1962
Mhom132_02510 High affinity transport system protein p37precursor	1	73-90	pMT85-SynMyco-tetMMho	1167	-	1150		ND	PG21; MHO_3620; 98% identity	WP_012855636.1	p37-like : ABC transporter substrate-binding lipoprotein
Mhom132_02520 High affinity transport system protein p37 precursor	2	74-68	pMT85-SynMyco-tetMMho	1140	-	453		S	PG21; MHO_3610; 97% identity	WP_012855635.1	p37-like : ABC transporter substrate-binding lipoprotein
		75-204	pMT85-SynMyco-tetMMho			35
Mhom132_02630 Hypothetical protein	1	74-144	pMT85-SynMyco-tetMMho	2142	+	23 pb upstream	ND	ND	PG21; MHO_3500; 98% identity	WP_012855624.1	membrane protein P80 : nucleotide-binding protein with a characteristic Histidine triad motif
Mhom132_02670 Chromosome partition protein smc-3	3	75-47	pMT85-SynMyco-tetMMho	4200	+	1244		ND	PG21; MHO_1640; 35% identity	WP_012855441.1	Lmp3 protein : expression of surface proteins, genetic variability
		75-216	pMT85-SynMyco-tetMMho			1519
		74-160	pMT85-SynMyco-tetMMho			1718
Mhom132_02780 Hypothetical protein	1	75-87	pMT85-SynMyco-tetMMho	636	+	209		ND	PG21; MHO_3370; 99% identity	WP_012855611.1	unknown function
Mhom132_02810 Pyrimidine nucleoside phosphorylase	1	74-186	pMT85-SynMyco-tetMMho	1299	+	200		F	PG21; MHO_3340; 99% identity	WP_012855608.1	nucleotide metabolism and transport
Mhom132_02830 Uracil phosphoribosyltransferase	1	75-117	pMT85-SynMyco-tetMMho	630	+	188		F	PG21; MHO_3320; 99% identity	WP_012855606.1	nucleotide metabolism and transport
Mhom132_02940 Hypothetical protein	1	73-47	pMT85-SynMyco-tetMMho	1721	+	247 pb upstream	ND	ND	Mycoplasma arthritidis 158L3-1; MARTH_orf767; 48% identity	WP_012498467.1	bacteriophage MAV1 protein MarRP : virulent determinant
Mhom132_02970 Hypothetical protein	1	75-53	pMT85-SynMyco-tetMMho	1164	+	492		ND	Mycoplasma arthritidis 158L3-1; MARTH_orf770; 33% identity	WP_012498469.1	bacteriophage MAV1 hypothetical protein : virulent determinant
Mhom132_02980 Hypothetical protein	1	74-87	pMT85-SynMyco-tetMMho	1089	+	114		ND	Mycoplasma fermentans MF-I1; MFI1_0905; 36% identity	RMX34479.1	Mycoplasma phage phiMFV1 : virulent determinant
Mhom132_03000 Hypothetical protein	1	75-97	pMT85-SynMyco-tetMMho	891	+	875		ND	Mycoplasma arthritidis 158L3-1; MARTH_orf772; 23% identity	WP_012498471.1	bacteriophage MAV1 hypothetical protein : virulent determinant
Mhom132_03020 Hypothetical protein	2	75-109	pMT85-SynMyco-tetMMho	2187	+	1907		ND	Mycoplasma fermentans; 42% identity	YP_044801.1	Mycoplasma phage phiMFV1 : virulent determinant
		73-80	pMT85-SynMyco-tetMMho			1417
Mhom132_03040 Tyrosine recombinase XerC	1	74-107	pMT85-SynMyco-tetMMho	1035	+	40 pb upstream	ND	ND	Mycoplasma fermentans JER; MFE_03330; 38% identity	WP_258408865.1	DNA repair
Mhom132_03100 Putative type I restriction enzyme P. M Protein	1	74-101	pMT85-SynMyco-tetMMho	1482	-	348 pb upstream	ND	ND	PG21; MHO_5210; 27% identity	WP_012855789.1	DNA repair
Mhom132_03120 ATP synthase subunit alpha	17	73-30	pMT85-SynMyco-tetMMho	1539	-	418		C	PG21; MHO_3130; 100% identity	WP_012855589.1	energy production and conversion
		73-73	pMT85-SynMyco-tetMMho			418
		74-17	pMT85-SynMyco-tetMMho			418
		74-30	pMT85-SynMyco-tetMMho			418
		74-33	pMT85-SynMyco-tetMMho			418
		74-55	pMT85-SynMyco-tetMMho			418
		74-217	pMT85-SynMyco-tetMMho			148
		75-6	pMT85-SynMyco-tetMMho			1121
		75-55	pMT85-SynMyco-tetMMho			418
		75-69	pMT85-SynMyco-tetMMho			418
		75-105	pMT85-SynMyco-tetMMho			418
		75-174	pMT85-SynMyco-tetMMho			160
		75-195	pMT85-SynMyco-tetMMho			418
		73-10	pMT85-ptufA-tetMMho			160
		73-15	pMT85-ptufA-tetMMho			160
		73-59	pMT85-SynMyco-tetMMho			160
		73-68	pMT85-SynMyco-tetMMho			830
Mhom132_03130 Hypothetical protein	2	75-22	pMT85-SynMyco-tetMMho	2055	-	1940		ND	Mycoplasma mycoïdes subsp capri GM12; MMCAP2_0577; 26% identity	ACU78240.1	MIB-MIP system: predicted transmembrane protein
		75-23	pMT85-SynMyco-tetMMho			1940
Mhom132_03150 Hypothetical protein	1	73-17	pMT85-ptufA-tetMMho	897	-	662		ND	Mycoplasma mycoïdes subsp capri GM12; MMCAP2_0579; 43% identity	ACU78438.1	MIB-MIP system
Mhom132_03190 Membrane associated lipoprotein precursor	1	75-153	pMT85-SynMyco-tetMMho	2427	-	179		S	Mycoplasma mycoïdes subsp capri GM12; MMCAP2_0582 MMCAP2_0584 MMCAP2_0586 MMCAP2_0588; 40% identity	ACU78687.1; ACU78878.1; ACU78388.1 and ACU78592.1	MIP
Mhom132_03250 Hypothetical protein	3	73-51	pMT85-SynMyco-tetMMho	720	-	527		ND	Clostridium homopropionicum; 32% identity	WP_052219912.1	NACHT domain: critical pathogen-sensing and signal-transducing molecules
		73-77	pMT85-SynMyco-tetMMho			615
		73-55	pMT85-SynMyco-tetMMho			295
Mhom132_03320_hypothetical protein	1	73-58	pMT85-SynMyco-tetMMho	1227	-	1018		ND	PG21; MHO_3070; 89% identity	WP_012855583.1	putative Lmp related protein
Mhom132_03730 50S ribosomal protein L10	1	74-206	pMT85-SynMyco-tetMMho	497	+	upstream	ND	J	PG21; MHO_2700; 100% identity	WP_012855545.1	translation, including ribosome structure and biogenesis
Mhom132_04040 ATP dependant RecD like DNA helicase	2	74-229	pMT85-SynMyco-tetMMho	4719	+	3282		L	PG21; MHO_2390; 98% identity	WP_012855516.1	replication, recombination and repair
		74-239	pMT85-SynMyco-tetMMho			3432
Mhom132_04790 Hypothetical protein	1	73-19	pMT85-SynMyco-tetMMho	798	-	2		ND	PG21; MHO_1730; 98% identity and Mycoplasma hominis; 100% identity)	WP_012855450.1 and WP_241862998.1	variable surface lipoprotein
Mhom132_04900 LMP Repeated region	2	74-154	pMT85-SynMyco-tetMMho	5394	+	22		ND	PG21; MHO_1640; 51% identity	WP_012855441.1	expression of surface proteins, genetic variability
		74-93	pMT85-SynMyco-tetMMho			2766
Mhom132_05090 Hypothetical protein	2	73-79	pMT85-SynMyco-tetMMho	1479	-	293		S	PG21; MHO_1490; 98% identity	WP_012855426.1	unknown function
		75-170	pMT85-SynMyco-tetMMho			293
Mhom132_05190 Hypothetical protein	1	75-122	pMT85-SynMyco-tetMMho	798	-	103		S	PG21; MHO_1390; 99% identity and Mycoplasma hominis : 100% identity	WP_012855416.1 and WP_020002681.1	PQ-loop domain-containing transporter : aminoacid transport
Mhom132_05300 yfiC tRNA1(Val) (adenine(37)-N6)-methyltransferase	1	74-85	pMT85-SynMyco-tetMMho	782	-	41 pb upstream	ND	ND	PG21; MHO_1360; 99% identity	WP_012855413.1	DNA methylation
Mhom132_05480 Phenylalanine--tRNA ligase beta subunit	1	75-7	pMT85-SynMyco-tetMMho	2174	-	2146		J	PG21; MHO_1180; 97% identity	WP_012855395.1	translation, including ribosome structure and biogenesis
Mhom132_05590 Hypothetical protein	1	74-189	pMT85-SynMyco-tetMMho	4218	-	3752		L	PG21; MHO_1080; 98% identity and Mycoplasma mobile 163K; MMOB4990; 43% identity	WP_012855385.1 and WP_011265019.1	replication, recombination and repair; putative ATP-binding helicase protein
Mhom132_05670 Ribosomal RNA small subunit methyltransferase I	1	74-40	pMT85-SynMyco-tetMMho	714	-	604		H	PG21; MHO_1000; 99% identity	WP_012855377.1	coenzyme metabolism
Mhom132_05730 Hypothetical protein	1	73-28	pMT85-SynMyco-tetMMho	504	+	81		ND	PG21; MHO_0940; 95% identity	WP_012855371.1	unknown function
Mhom132_06260 Conjugal transfer protein TraG	4	74-24	pMT85-SynMyco-tetMMho	2301	+	1322		U	-	-	Intracellular trafficking, secretion and vesicular transport; CDS of the ICE (Horizontal gene transfer) : CDS5
		74-25	pMT85-SynMyco-tetMMho			1322
		74-82	pMT85-SynMyco-tetMMho			220
		74-193	pMT85-SynMyco-tetMMho			1196
Mhom132_06270 Methylase	3	75-159	pMT85-SynMyco-tetMMho	1023	+	905		ND	-	-	CDS of the ICE (Horizontal gene transfer) : Mho I
		75-158	pMT85-SynMyco-tetMMho			905
		75-160	pMT85-SynMyco-tetMMho			905
Mhom132_06360 Hypothetical protein	2	74-212	pMT85-SynMyco-tetMMho	1668	+	1178		ND	-	-	CDS of the ICE (Horizontal gene transfer) : CDS14
		73-70	pMT85-SynMyco-tetMMho			393 pb upstream	ND
Mhom132_06370 Hypothetical protein	1	75-4	pMT85-SynMyco-tetMMho	362	+	71 pb upstream	ND	ND	-	-	CDS of the ICE (Horizontal gene transfer) : CDS15
Mhom132_06420 Hypothetical protein	1	74-170	pMT85-SynMyco-tetMMho	5565	+	2154		ND	-	-	CDS of the ICE (Horizontal gene transfer) : CDS19
	128
Column H represents the gene inactivation prediction analysis based on the predicted functional domains in the CDS and according to French et al. 2008, Mol Microbiol (14): red cells correspond to highly likely gene inactivation; orange cells correspond to probable gene inactivation; green cells correspond to no or uncertain impact; ND, not determined; COG, Cluster of Orthologous Groups.
